# Supplementary material for: The Carboxyl Terminal Regions of P0 Protein Are Required for Systemic Infections of Poleroviruses
Source: Int J Mol Sci. 2022 Feb 9;23(4):1945. doi: 10.3390/ijms23041945 (PMC8875975; doi:10.3390/ijms23041945)
Supplement: Supplementary file 1 [file ijms-23-01945-s001.zip]

Archive with 1 entries (1 files):
- ijms-1497627-supplementary.pdf
